# Supplementary material for: Anti-Psoriatic Effect of Rheum palmatum L. and Its Underlying Molecular Mechanisms
Source: Int J Mol Sci. 2022 Dec 15;23(24):16000. doi: 10.3390/ijms232416000 (PMC9781959; doi:10.3390/ijms232416000)
Supplement: Supplementary file 1 [file ijms-23-16000-s001.zip]

Archive with 1 entries (1 files):
- ijms-2037770-supplementary.pdf
